# Supplementary material for: Methylation of recombinant mononucleosomes by DNMT3A demonstrates efficient linker DNA methylation and a role of H3K36me3
Source: Commun Biol. 2022 Mar 2;5:192. doi: 10.1038/s42003-022-03119-z (PMC8891314; doi:10.1038/s42003-022-03119-z)
Supplement: Supplementary file 4 — Supplemental Data 1 [file 42003_2022_3119_MOESM4_ESM.xlsx]

## Sheet: Fig. 1 (3A2)
Figure 1c
DNA (DNMT3A2)	CpG position	32	35	40	44	51	57	61	76	82	88	100	118	126	130	134	136	146	148	157	189
	Rep 1	0.196056	0.511295	0.0431212	0.548709	0.0912083	0.108464	0.101069	0.126952	0.0468173	0.349898	0.10494	0.214374	0.162629	0.248871	1.00041	0.0431212	0.262423	0.0394251	0.402142	0.138054
	Rep 2	0.330892	0.684365	0.0580471	0.636445	0.132725	0.140972	0.160666	0.136968	0.0653257	0.451216	0.102655	0.247823	0.202199	0.382622	0.999587	0.0591042	0.284115	0.0445874	0.496856	0.153877
	Mean	0.263474	0.59783	0.0505842	0.592577	0.111967	0.124718	0.130867	0.13196	0.0560715	0.400557	0.103797	0.231099	0.182414	0.315747	1	0.0511127	0.273269	0.0420063	0.449499	0.145966
	SEM	0.0674179	0.0865351	0.00746294	0.0438678	0.0207585	0.0162538	0.0297987	0.0050081	0.0092542	0.0506589	0.00114263	0.0167245	0.019785	0.0668755	0.000412537	0.0079915	0.0108458	0.00258114	0.0473568	0.00791154
Nuc (DNMT3A2)	CpG position	32	35	40	44	51	57	61	76	82	88	100	118	126	130	134	136	146	148	157	189
	Rep 1	0.309939	0.658717	0.158198	0.435516	0.0540635	0.229213	0.0563498	0.0699969	0.0608812	0.0631538	0.051791	0.0427027	0.0518007	0.0495184	0.0472459	0.0472459	0.0449772	0.049534	0.0495262	0.17456
	Rep 2	0.375515	0.64472	0.132208	0.380302	0.0836885	0.225902	0.0748126	0.0615463	0.0526371	0.0659652	0.0481945	0.0748506	0.0615225	0.0570989	0.0615225	0.0570798	0.0748506	0.0437518	0.105949	0.166812
	Rep 3	0.249383	0.672274	0.149742	0.466678	0.0785169	0.273561	0.0199057	0.0210274	0.00995285	0.0287527	0.0143763	0.011067	0.0121646	0.011067	0.0132705	0.0132804	0.0143763	0.00995285	0.0210432	0.151523
	Rep 4	0.299832	0.549624	0.228798	0.44647	0.263794	0.478102	0.0479576	0.0152157	0.00896483	0.0381858	0.00896483	0.0136552	0.0140275	0.0117007	0.0159808	0.00779551	0.0187152	0.0124728	0.0183253	0.262009
	Rep 5	0.28001	0.643355	0.104285	0.52264	0.0688816	0.607722	0.0220624	0.0413416	0.0151632	0.0399636	0.013789	0.0261991	0.0220489	0.0220556	0.0330733	0.0220691	0.026183	0.00826832	0.028948	0.0672618
	Mean	0.302936	0.633738	0.154646	0.450321	0.109789	0.3629	0.0442176	0.0418256	0.0295199	0.0472042	0.0274231	0.0336949	0.0323128	0.0302881	0.0342186	0.0294941	0.0358205	0.024796	0.0447584	0.164433
	SEM	0.0208805	0.0216764	0.0207061	0.023059	0.0388301	0.0767566	0.0104383	0.0107782	0.011246	0.00735045	0.00927916	0.0117148	0.0101947	0.009673	0.00918686	0.00965645	0.0110737	0.00899065	0.0162452	0.0310146
Nuc (DNMT3AC/3B3C)	CpG position	32	35	40	44	51	57	61	76	82	88	100	118	126	130	134	136	146	148	157	189
	Rep 1	0.317055	0.388698	0.292331	0.384834	0.332952	0.426151	0.0563342	0.0362273	0.0320915	0.0551963	0.0286218	0.0282523	0.0353764	0.0264114	0.0330255	0.0245548	0.0315321	0.0279849	0.0374225	0.290124
	Rep 2	0.410195	0.515363	0.207668	0.466574	0.163774	0.457749	0.0334721	0.0234967	0.015149	0.0379589	0.0155698	0.0203177	0.0181615	0.0162765	0.0239278	0.0115219	0.0226385	0.0156698	0.0271532	0.232313
	Rep 3	0.402927	0.567052	0.140975	0.475615	0.141327	0.368656	0.0258182	0.0125548	0.00950158	0.0243244	0.00758828	0.0101978	0.0096309	0.00716137	0.0152808	0.00575352	0.0113511	0.00655767	0.014756	0.244035
	Rep 4	0.263474	0.553035	0.0764203	0.416694	0.0378078	0.176019	0.0189281	0.0102889	0.00767787	0.0204747	0.00637254	0.0106016	0.00904396	0.00761501	0.0184954	0.00590127	0.0116438	0.00632923	0.013305	0.0824585
	Rep 5	0.338984	0.634519	0.0949808	0.490777	0.0571713	0.21092	0.0474682	0.0337795	0.0327901	0.0514432	0.0260442	0.0385655	0.0312924	0.0274337	0.0460069	0.0272378	0.0379444	0.0255104	0.04176	0.100306
	Mean	0.346527	0.531733	0.162475	0.446899	0.146606	0.327899	0.0364041	0.0232694	0.019442	0.0378795	0.0168393	0.021587	0.020701	0.0169796	0.0273473	0.0149939	0.023022	0.0164104	0.0268794	0.189847
	SEM	0.027439	0.040616	0.0395778	0.0198764	0.0523847	0.0569769	0.00687638	0.00529962	0.00544893	0.00696605	0.00458424	0.00540693	0.00544256	0.00437513	0.0055501	0.00459042	0.00529584	0.0045609	0.00576153	0.0414397
Figure 1d	CpG position	32	35	40	44	51	57	61	76	82	88	100	118	126	130	134	136	146	148	157	189
	Preference DNMT3A	0.40491	0.250249	0.143717	0.407813	0.146111	0.188759	0.307568	0.177596	0.149373	0.452672	0.0516945	0.458789	0.314415	0.430863	0.476102	0.175974	0.333665	0.174777	0.312018	0.179917
	DNMT3A2 Free DNA	0.263474	0.59783	0.0505842	0.592577	0.111967	0.124718	0.130867	0.13196	0.0560715	0.400557	0.103797	0.231099	0.182414	0.315747	1	0.0511127	0.273269	0.0420063	0.449499	0.145966
	DNMT3A2 Nucleosome	0.302936	0.633738	0.154646	0.450321	0.109789	0.3629	0.0442176	0.0418256	0.0295199	0.0472042	0.0274231	0.0336949	0.0323128	0.0302881	0.0342186	0.0294941	0.0358205	0.024796	0.0447584	0.164433
	DNMT3AC/3B3C Nucleosome	0.346527	0.531733	0.162475	0.446899	0.146606	0.327899	0.0364041	0.0232694	0.019442	0.0378795	0.0168393	0.021587	0.020701	0.0169796	0.0273473	0.0149939	0.023022	0.0164104	0.0268794	0.189847

## Sheet: Fig. 2 (3A2)
Figure 2c
DNA (DNMT3A2)	CpG position	57	61
	Rep 1	0.457656	0.426452
	Rep 2	0.488548	0.556801
	Mean	0.473102	0.491626
	SEM	0.015446	0.0651744
Nuc (DNMT3A2)	CpG position	57	61
	Rep 1	1.99102	0.167917
	Rep 2	1.80917	0.344235
	Rep 3	2.44042	0.177578
	Rep 4	3.46377	0.347444
	Rep 5	4.6474	0.168716
	Mean	2.87035	0.241178
	SEM	0.528877	0.0427646
Nuc (DNMT3AC/3B3C)	CpG position	57	61
	Rep 1	2.95407	0.390508
	Rep 2	3.3474	0.244773
	Rep 3	2.948	0.206457
	Rep 4	1.92134	0.206611
	Rep 5	1.78418	0.378333
	Mean	2.591	0.285336
	SEM	0.31071	0.0410941

## Sheet: Fig. 3 (K4me3)
Figure 3b
H3	CpG position	32	35	40	44	51	57	61	76	82	88	100	118	126	130	134	136	146	148	157	189
	Rep 1	0.16597	0.351632	0.0697476	0.271457	0.0191497	0.0761224	0.00513524	0.00567364	0.0031817	0.00679648	0.00300607	0.00405883	0.00375466	0.00299466	0.00573205	0.00274904	0.00444526	0.00285417	0.00518224	0.112041
	Rep 2	0.141754	0.355563	0.0540038	0.243908	0.0200867	0.135776	0.00424196	0.005253	0.00252497	0.00666727	0.00202018	0.00303058	0.00252523	0.00383796	0.00474791	0.00232298	0.00383873	0.00282826	0.00414137	0.0505842
	Rep 3	0.140502	0.370263	0.0530467	0.218809	0.0239407	0.145919	0.00655954	0.00712004	0.00388366	0.0101399	0.00431502	0.0044881	0.00427187	0.00431579	0.00573939	0.00263245	0.00401312	0.00237335	0.00608418	0.0530168
	Mean	0.149409	0.359153	0.0589327	0.244725	0.021059	0.119272	0.00531224	0.00601556	0.00319678	0.0078679	0.00311376	0.00385917	0.00351726	0.00371614	0.00540645	0.00256816	0.00409904	0.00268526	0.00513593	0.0718806
	SEM	0.00828853	0.00567003	0.00541449	0.0152035	0.001466	0.0217726	0.000674856	0.000565434	0.000392291	0.00113664	0.000664648	0.000432433	0.000517998	0.000386211	0.000329278	0.000127126	0.000180284	0.000156134	0.000561319	0.0200924
H3K4me3	CpG position	32	35	40	44	51	57	61	76	82	88	100	118	126	130	134	136	146	148	157	189
	Rep 1	0.229796	0.345509	0.0228432	0.160441	0.00618161	0.0623361	0.00394025	0.00360279	0.00289551	0.00459481	0.00252277	0.00313839	0.00266143	0.00285651	0.00355011	0.00253593	0.00318205	0.00227996	0.00398807	0.00564484
	Rep 2	0.186522	0.333213	0.0145582	0.152359	0.00779708	0.106746	0.00466616	0.00425046	0.0030541	0.00525477	0.00218158	0.0034344	0.00290245	0.00231442	0.00297845	0.00240968	0.00404067	0.00187806	0.00379427	0.0152366
	Rep 3	0.17824	0.397244	0.0184005	0.141212	0.00867373	0.100757	0.00565029	0.00453562	0.00358681	0.00818137	0.00291535	0.00424659	0.00381466	0.00338285	0.00375461	0.00285548	0.00355082	0.00227918	0.00489443	0.0127462
	Mean	0.198186	0.358655	0.0186006	0.151337	0.0075508	0.0899461	0.00475223	0.00412962	0.00317881	0.00601032	0.0025399	0.00360646	0.00312618	0.00285126	0.00342772	0.00260036	0.00359118	0.00214573	0.00422559	0.0112092
	SEM	0.0159848	0.0196181	0.00239377	0.00557433	0.000729875	0.0139129	0.000495521	0.000275981	0.000209076	0.00110212	0.000211994	0.000331276	0.000351201	0.00030844	0.000232265	0.000132662	0.000248682	0.000133838	0.000339066	0.00287356
Figure 3c	CpG position	32	35	40	44	51	57
	Rep 1	1.38456	0.982586	0.327512	0.591035	0.322804	0.818892
	Rep 2	1.31582	0.937143	0.269576	0.62466	0.388171	0.786193
	Rep 3	1.26859	1.07287	0.346873	0.645365	0.3623	0.690499
	STDEV	0.0583175	0.069086	0.0402206	0.0274197	0.0329194	0.0667226

## Sheet: Fig. 4 (K36me3)
Figure 4b
H3	CpG position	32	35	40	44	51	57	61	76	82	88	100	118	126	130	134	136	146	148	157	189
	Rep 1	0.130798	0.300065	0.0571553	0.191742	0.00661747	0.0916202	0.00772701	0.0143502	0.0099262	0.0110291	0.00551456	0.00110386	0.00551929	0.00441165	0.00330873	0.00330873	0.00220772	0.00441923	0.00441543	0.0650961
	Rep 2	0.163176	0.293834	0.0450882	0.165499	0.0215394	0.0905621	0.0172315	0.0107927	0.00646872	0.0129374	0.00431248	0.0172499	0.0107812	0.0086342	0.0107812	0.00862496	0.0172499	0.00215624	0.0323436	0.061883
	Rep 3	0.111831	0.301468	0.067149	0.209273	0.0352094	0.122673	0.00892632	0.0094293	0.00446316	0.0128936	0.00644679	0.00496279	0.00545497	0.00496279	0.00595088	0.00595535	0.00644679	0.00446316	0.00943639	0.0679476
	Rep 4	0.144048	0.264054	0.109921	0.214497	0.126734	0.229693	0.0230401	0.00731006	0.00430695	0.0183455	0.00430695	0.00656031	0.00673917	0.00562133	0.00767761	0.00374517	0.00899128	0.00599228	0.00880396	0.125876
	Rep 5	0.120561	0.277003	0.0449012	0.225028	0.0296577	0.261661	0.00949919	0.0178001	0.00652869	0.0172067	0.00593699	0.0112803	0.00949337	0.00949628	0.0142401	0.00950209	0.0112734	0.00356002	0.0124639	0.0289603
	Mean	0.134083	0.287285	0.0648429	0.201208	0.0439516	0.159242	0.0132848	0.0119365	0.00633875	0.0144825	0.00530355	0.00823143	0.0075976	0.00662525	0.0083917	0.00622726	0.00923382	0.00411818	0.0134927	0.0699527
	SEM	0.00904019	0.00725519	0.0120091	0.0104253	0.0212483	0.0361109	0.0029577	0.00186018	0.00101412	0.00139968	0.000431751	0.00278305	0.00108112	0.00102348	0.00190023	0.00124952	0.00250609	0.0006278	0.00488492	0.0156534
H3K36me3	CpG position	32	35	40	44	51	57	61	76	82	88	100	118	126	130	134	136	146	148	157	189
	Rep 1	0.211287	0.312933	0.0639571	0.252627	0.012563	0.0593887	0.0137051	0.0160035	0.00913673	0.00799464	0.00342932	0.00685255	0.0137051	0.00914485	0.0160035	0.00457243	0.00685255	0.00342627	0.0102788	0.0534086
	Rep 2	0.245748	0.398445	0.0739629	0.234373	0.0334422	0.0668052	0.0214731	0.0238873	0.0047718	0.0167013	0.0167013	0.0143494	0.0071832	0.0119578	0.0191552	0.00956624	0.00956624	0.0143494	0.0167409	0.0519074
	Rep 3	0.292374	0.379003	0.0541432	0.259888	0.0108286	0.0660548	0.0216573	0	0	0	0	0	0	0	0.0108286	0	0	0	0	0.0492946
	Rep 4	0.234835	0.346519	0.141256	0.326655	0.189813	0.315619	0.0397283	0.0242784	0.0110356	0.0198642	0.00441426	0.0110356	0.00662139	0.00441426	0.0132428	0.00662139	0.0132926	0.0110771	0.0088617	0.10959
	Rep 5	0.340596	0.529956	0.0811319	0.452716	0.0249605	0.257671	0.0110464	0.0169194	0.00568033	0.0159788	0.00655465	0.00867879	0.0078024	0.0079303	0.0111738	0.00586741	0.00936258	0.00505596	0.0106747	0.06698
	Mean	0.264968	0.393371	0.0828903	0.305252	0.0543215	0.153108	0.021522	0.0162177	0.0061249	0.0121078	0.0062199	0.00818327	0.00706242	0.00668944	0.0140808	0.00532549	0.00781478	0.00678174	0.00931123	0.0662361
	SEM	0.0230539	0.0371167	0.0152876	0.0400344	0.0341258	0.0552961	0.00501165	0.00440085	0.00190695	0.00360391	0.00282583	0.00239936	0.00217669	0.00206458	0.00156805	0.00156341	0.00220756	0.00260719	0.00269162	0.0112627
Figure 4c
DNMT3A2		Stimulation
	Rep 1	1.24766
	Rep 2	1.41124
	Rep 3	1.49566
	Rep 4	1.45872
	Rep 5	2.12533
	Mean	1.54772
	SEM	0.150487
DNMT3AC		Stimulation
	Rep 1	4.06421
	Rep 2	3.23465
	Mean	3.64943
	SEM	0.414781
Figure 4d
H3	CpG position	32	35	40	44	51	57	61	76	82	88	100	118	126	130	134	136	146	148	157	189
	Rep 1	0.147878	0.23795	0.102275	0.236848	0.203552	0.69019	0.0647054	0.0485456	0.0242894	0.0802077	0.0296769	0.0330493	0.0269606	0.0188789	0.0249471	0.0155023	0.0256125	0.0182046	0.0269606	0.0883902
	Rep 2	0.158891	0.254168	0.0984489	0.209578	0.120751	0.600854	0.0385002	0.0301877	0.0179335	0.0393752	0.0214523	0.0148717	0.0179335	0.0131311	0.0209953	0.0131221	0.0201205	0.0122473	0.0196831	0.0608945
	Mean	0.153385	0.246059	0.100362	0.223213	0.162151	0.645522	0.0516028	0.0393666	0.0211115	0.0597914	0.0255646	0.0239605	0.022447	0.016005	0.0229712	0.0143122	0.0228665	0.0152259	0.0233218	0.0746424
	SEM	0.00550633	0.00810912	0.00191316	0.0136348	0.0414008	0.0446681	0.0131026	0.00917898	0.00317796	0.0204162	0.00411231	0.00908881	0.00451353	0.00287389	0.00197586	0.00119012	0.00274601	0.00297867	0.00363872	0.0137478
H3K36me3	CpG position	32	35	40	44	51	57	61	76	82	88	100	118	126	130	134	136	146	148	157	189
	Rep 1	0.679132	0.996176	0.400419	0.788259	0.764474	1.17514	0.129111	0.0837972	0.0190571	0.106781	0.0182513	0.0204144	0.0337964	0.0120315	0.0198709	0.0116243	0.0150035	0.0104078	0.0190598	0.403612
	Rep 2	0.53463	0.833475	0.275237	0.645873	0.406701	0.994441	0.0731193	0.0467205	0.0119663	0.0434648	0.0106569	0.0155999	0.0218482	0.00903447	0.0152088	0.0101915	0.0129694	0.00934184	0.0143613	0.308445
	Mean	0.606881	0.914825	0.337828	0.717066	0.585587	1.08479	0.101115	0.0652589	0.0155117	0.0751231	0.0144541	0.0180071	0.0278223	0.010533	0.0175398	0.0109079	0.0139865	0.00987482	0.0167106	0.356029
	SEM	0.072251	0.0813507	0.0625912	0.0711927	0.178886	0.0903476	0.0279959	0.0185384	0.00354539	0.0316583	0.00379721	0.00240729	0.00597407	0.00149852	0.00233101	0.0007164	0.00101701	0.000532986	0.00234923	0.0475839
